# Supplementary material for: Use of Accelerometers to Monitor Motor Activity During HABIT-ILE for Chronic Stroke: An Exploratory Study
Source: Sensors (Basel). 2025 Oct 31;25(21):6656. doi: 10.3390/s25216656 (PMC12610605; doi:10.3390/s25216656)
Supplement: Supplementary file 1 [file sensors-25-06656-s001.zip]

Archive with 2 entries (2 files):
- S1_ROC curve results.pdf
- S2_Correlation_table.pdf
